# Supplementary material for: Dietary Chitosan Oligosaccharide Supplementation Improves Meat Quality by Improving Antioxidant Capacity and Fiber Characteristics in the Thigh Muscle of Broilers
Source: Antioxidants (Basel). 2024 Mar 18;13(3):366. doi: 10.3390/antiox13030366 (PMC10967738; doi:10.3390/antiox13030366)
Supplement: Supplementary file 1 [file antioxidants-13-00366-s001.zip]

Archive with 1 entries (1 files):
- antioxidants-2915612-supplementary.pdf
